# Supplementary material for: Genomics and Antimicrobial Susceptibility of Clinical Pseudomonas aeruginosa Isolates from Hospitals in Brazil
Source: Pathogens. 2023 Jul 8;12(7):918. doi: 10.3390/pathogens12070918 (PMC10384983; doi:10.3390/pathogens12070918)
Supplement: Supplementary file 1 [file pathogens-12-00918-s001.zip]

Archive with 2 entries (2 files):
- Supplementary Table S1. Serotypes and ST.pdf
- Supplementary Table S2. Isolates and acc number.xlsx
