# Supplementary material for: Genomics and Antimicrobial Susceptibility of Clinical Pseudomonas aeruginosa Isolates from Hospitals in Brazil
Source: Pathogens. 2023 Jul 8;12(7):918. doi: 10.3390/pathogens12070918 (PMC10384983; doi:10.3390/pathogens12070918)
Supplement: Supplementary file 1 [file pathogens-12-00918-s001.zip › Supplementary Table S2. Isolates and acc number.xlsx]

## Sheet: pubMLST
Supplementary Table S2. List of strains sequenced in this study and additional metadata.
Isolate	Year	Source	Location	Resistance Category	ST	Serotype	id PubMLST	Bioproject	BioSample	Observation
ID_0032_22	2022	Tracheal secretion	São Paulo, SP, Brazil	MDR	274	O3	8698	PRJNA956532	SAMN34218439
ID_0035_22	2022	Tracheal secretion	São Paulo, SP, Brazil	MDR	274	O3	8699	PRJNA956532	SAMN34218440
ID_0039_22	2022	Tracheal secretion	Taubate, SP, Brazil	XDR	235	O11	8700	PRJNA956532	SAMN34218441
ID_0040_22	2022	Tracheal secretion	Taubate, SP, Brazil	MDR	235	O11	8701	PRJNA956532	SAMN34218442
ID_0045_22	2022	Tracheal secretion	São Paulo, SP, Brazil	MDR	309	O11	8702	PRJNA956532	SAMN34218443
ID_0046_22	2022	Tracheal secretion	São Paulo, SP, Brazil	Susceptible	1717	O6	8703	PRJNA956532	SAMN34218444
ID_0052_22	2022	Tracheal secretion	São Paulo, SP, Brazil	MDR	252	O1	8704	PRJNA956532	SAMN34218445
ID_0055_22	2022	Other	Itapevi, SP, Brazil	PDR	1560	O4	8705	PRJNA956532	SAMN34218446
ID_0058_22	2022	Blood or catheter tip	São Paulo, SP, Brazil	Susceptible	2475	O2	8706	PRJNA956532	SAMN34218447
ID_0060_22	2022	Urine	São Paulo, SP, Brazil	Susceptible	557	O7	8707	PRJNA956532	SAMN34218448
ID_0061_22	2022	Urine	São Paulo, SP, Brazil	MDR	4086	O11	8512	PRJNA956532	SAMN34218449	new ST
ID_0068_22	2022	Blood or catheter tip	São Paulo, SP, Brazil	MDR	2238	O6	8708	PRJNA956532	SAMN34218450
ID_0072_22	2022	Blood or catheter tip	São Paulo, SP, Brazil	MDR	2317	O5	8709	PRJNA956532	SAMN34218451
ID_0077_22	2022	Blood or catheter tip	São Paulo, SP, Brazil	Susceptible	557	O7	8710	PRJNA956532	SAMN34218452
ID_0080_21	2021	Urine	Jaguariuna, SP, Brazil	Susceptible	3494	O10	8711	PRJNA956532	SAMN34218453
ID_0081_22	2022	Sputum	São Paulo, SP, Brazil	XDR	252	O1	8712	PRJNA956532	SAMN34218454
ID_0084_22	2022	Tracheal secretion	Sao Joao da Boa Vista, SP, Brazil	Susceptible	2234	O6	8713	PRJNA956532	SAMN34218455
ID_0088_22	2022	Urine	São Paulo, SP, Brazil	MDR	277	O2	8714	PRJNA956532	SAMN34218456
ID_0095_22	2022	Infected wound	Taubate, SP, Brazil	XDR	235	O11	8715	PRJNA956532	SAMN34218457
ID_0096_22	2022	Tracheal secretion	Taubate, SP, Brazil	MDR	179	O6	8716	PRJNA956532	SAMN34218458
ID_0112_22	2022	Tracheal secretion	São Paulo, SP, Brazil	Susceptible	557	O7	8717	PRJNA956532	SAMN34218459
ID_0115_22	2022	Blood or catheter tip	São Paulo, SP, Brazil	MDR	252	O1	8718	PRJNA956532	SAMN34218460
ID_0119_22	2022	Tracheal secretion	São Paulo, SP, Brazil	MDR	2317	O5	8719	PRJNA956532	SAMN34218461
ID_0132_22	2022	Tracheal secretion	Taubate, SP, Brazil	Susceptible	381	O2	8720	PRJNA956532	SAMN34218462
ID_0146_22	2022	Tracheal secretion	São Paulo, SP, Brazil	Susceptible	4087	O11	8513	PRJNA956532	SAMN34218463	new ST
ID_0156_22	2022	Blood or catheter tip	São Paulo, SP, Brazil	MDR	309	O11	8721	PRJNA956532	SAMN34218464
ID_0157_21	2021	Urine	Jaguariuna, SP, Brazil	Susceptible	261	O6	8722	PRJNA956532	SAMN34218465
ID_0161_22	2022	Blood or catheter tip	São Paulo, SP, Brazil	MDR	4088	O9	8514	PRJNA956532	SAMN34218466	new ST
ID_0167_22	2022	Tracheal secretion	São Paulo, SP, Brazil	Susceptible	640	O11	8723	PRJNA956532	SAMN34218467
ID_0192_22	2022	Other	São Paulo, SP, Brazil	Susceptible	709	O5	8724	PRJNA956532	SAMN34218468
ID_0222_22	2022	Infected wound	São Paulo, SP, Brazil	Susceptible	446	O11	8725	PRJNA956532	SAMN34218469
ID_0235_22	2022	Blood or catheter tip	São Paulo, SP, Brazil	Susceptible	4089	O1	8515	PRJNA956532	SAMN34218470	new ST
ID_0239A_22	2022	Blood or catheter tip	São Paulo, SP, Brazil	Susceptible	381	O5	8726	PRJNA956532	SAMN34218471
ID_0240_22	2022	Blood or catheter tip	Taubate, SP, Brazil	MDR	446	O11	8727	PRJNA956532	SAMN34218472
ID_0243_22	2022	Urine	São Paulo, SP, Brazil	MDR	4088	O9	8728	PRJNA956532	SAMN34218473
ID_0264_22	2022	Tracheal secretion	São Paulo, SP, Brazil	MDR	NA	O3 O6		PRJNA956532	SAMN34218557
ID_0269_22	2022	Tracheal secretion	Taubate, SP, Brazil	Susceptible	10	O1	8729	PRJNA956532	SAMN34218474
ID_0275_22	2022	Urine	São Paulo, SP, Brazil	MDR	4088	O9	8730	PRJNA956532	SAMN34218475
ID_0279_21	2021	Other	São Paulo, SP, Brazil	XDR	235	O11	8731	PRJNA956532	SAMN34218476
ID_0287_22	2022	Sputum	São Paulo, SP, Brazil	Susceptible	179	O6	8732	PRJNA956532	SAMN34218477
ID_0288_21	2021	Urine	Campinas, SP, Brazil	MDR	4083	O10	8509	PRJNA956532	SAMN34218478	new ST
ID_0294_21	2021	Tracheal secretion	São Paulo, SP, Brazil	MDR	381	O2	8733	PRJNA956532	SAMN34218479
ID_0296_22	2022	Other	Taubate, SP, Brazil	XDR	235	O11	8734	PRJNA956532	SAMN34218480
ID_0297_22	2022	Blood or catheter tip	Taubate, SP, Brazil	XDR	235	O11	8735	PRJNA956532	SAMN34218481
ID_0304_22	2022	Tracheal secretion	São Paulo, SP, Brazil	MDR	1600	O3	8736	PRJNA956532	SAMN34218482
ID_0328_22	2022	Tracheal secretion	São Paulo, SP, Brazil	Susceptible	4113	O5	8561	PRJNA956532	SAMN34218483	new ST
ID_0332_22	2022	Urine	São Paulo, SP, Brazil	MDR	4088	O9	8737	PRJNA956532	SAMN34218484
ID_0333_22	2022	Urine	São Paulo, SP, Brazil	MDR	274	O3	8738	PRJNA956532	SAMN34218485
ID_0357_22	2022	Urine	São Paulo, SP, Brazil	MDR	4114	O11	8562	PRJNA956532	SAMN34218486	new ST
ID_0367_21	2021	Blood or catheter tip	São Paulo, SP, Brazil	XDR	803	O3	8739	PRJNA956532	SAMN34218487
ID_0382_21	2021	Other	São Paulo, SP, Brazil	MDR	1966	O6	8740	PRJNA956532	SAMN34218488
ID_0383_21	2021	Tracheal secretion	São Paulo, SP, Brazil	Susceptible	446	O11	8741	PRJNA956532	SAMN34218489
ID_0385_22	2022	Urine	São Paulo, SP, Brazil	Susceptible	591	O5	8742	PRJNA956532	SAMN34218490
ID_0389_22	2022	Tracheal secretion	São Paulo, SP, Brazil	XDR	274	O3	8743	PRJNA956532	SAMN34218491
ID_0425_22	2022	Surveillance swabs	Espirito Santo do Pinhal, SP, Brazil	XDR	235	O11	8744	PRJNA956532	SAMN34218492
ID_0427_22	2022	Tracheal secretion	São Paulo, SP, Brazil	MDR	274	O3	8745	PRJNA956532	SAMN34218493
ID_0434_22	2022	Tracheal secretion	Taubate, SP, Brazil	MDR	381	O2	8746	PRJNA956532	SAMN34218494
ID_0439_21	2021	Blood or catheter tip	São Paulo, SP, Brazil	MDR	235	O11	8747	PRJNA956532	SAMN34218495
ID_0447_21	2021	Tracheal secretion	Belem, PA, Brazil	XDR	277	O2	8748	PRJNA956532	SAMN34218496
ID_0448B_22	2022	Urine	Belem, PA, Brazil	MDR	313	O1	8749	PRJNA956532	SAMN34218497
ID_0450_21	2021	Tracheal secretion	Belem, PA, Brazil	XDR	111	O12	8750	PRJNA956532	SAMN34218498
ID_0453A_22	2022	Other	Belem, PA, Brazil	XDR	277	O2	8751	PRJNA956532	SAMN34218499
ID_0455_22	2022	Tracheal secretion	Belem, PA, Brazil	XDR	1284	O11	8752	PRJNA956532	SAMN34218500
ID_0462B_22	2022	Tracheal secretion	Belem, PA, Brazil	MDR	313	O1	8753	PRJNA956532	SAMN34218501
ID_0466_22	2022	Tracheal secretion	Belem, PA, Brazil	Susceptible	253	O10	8754	PRJNA956532	SAMN34218502
ID_0470_21	2021	Blood or catheter tip	Belem, PA, Brazil	MDR	554	O5	8755	PRJNA956532	SAMN34218503
ID_0476_21	2021	Tracheal secretion	Belem, PA, Brazil	MDR	2524	O11	8756	PRJNA956532	SAMN34218504
ID_0476_22	2022	Tracheal secretion	Altamira, PA, Brazil	Susceptible	4090	O2	8516	PRJNA956532	SAMN34218505	new ST
ID_0477_21	2021	Tracheal secretion	Belem, PA, Brazil	XDR	385	O6	8757	PRJNA956532	SAMN34218506
ID_0485_21	2021	Tracheal secretion	Belem, PA, Brazil	XDR	235	O11	8758	PRJNA956532	SAMN34218507
ID_0485_22	2022	Urine	Redencao, PA, Brazil	XDR	309	O11	8759	PRJNA956532	SAMN34218508
ID_0491_21	2021	Infected wound	Santarem, PA, Brazil	MDR	3142	O4	8760	PRJNA956532	SAMN34218509
ID_0493_21	2021	Surveillance swabs	Santarem, PA, Brazil	MDR	697	O11	8761	PRJNA956532	SAMN34218510
ID_0497_22	2022	Tracheal secretion	Belem, PA, Brazil	Susceptible	274	O3	8762	PRJNA956532	SAMN34218511
ID_0520_21	2021	Other	São Paulo, SP, Brazil	MDR	446	O11	8763	PRJNA956532	SAMN34218512
ID_0521_21	2021	Tracheal secretion	São Paulo, SP, Brazil	Susceptible	238	O1	8764	PRJNA956532	SAMN34218513
ID_0526_22	2022	Tracheal secretion	Taubate, SP, Brazil	XDR	235	O11	8765	PRJNA956532	SAMN34218514
ID_0545_22	2022	Tracheal secretion	Guarulhos, SP, Brazil	MDR	235	O11	8766	PRJNA956532	SAMN34218515
ID_0554_22	2022	Tracheal secretion	Taubate, SP, Brazil	XDR	235	O11	8767	PRJNA956532	SAMN34218516
ID_0558_22	2022	Tracheal secretion	São Paulo, SP, Brazil	MDR	183	O5	8768	PRJNA956532	SAMN34218517
ID_0563_21	2021	Tracheal secretion	São Paulo, SP, Brazil	MDR	2629	O11	8769	PRJNA956532	SAMN34218518
ID_0564_22	2022	Sputum	São Paulo, SP, Brazil	MDR	4022	O11	8770	PRJNA956532	SAMN34218519
ID_0566_22	2022	Other	São Paulo, SP, Brazil	MDR	633	O6	8771	PRJNA956532	SAMN34218520
ID_0625_21	2021	Blood or catheter tip	São Paulo, SP, Brazil	MDR	4084	O6	8510	PRJNA956532	SAMN34218521	new ST
ID_0665_21	2021	Tracheal secretion	São Paulo, SP, Brazil	XDR	235	O11	8772	PRJNA956532	SAMN34218522
ID_0736_21	2021	Blood or catheter tip	Atibaia, SP, Brazil	XDR	244	O5	8773	PRJNA956532	SAMN34218523
ID_0755_21	2021	Blood or catheter tip	São Paulo, SP, Brazil	MDR	1748	O6	8774	PRJNA956532	SAMN34218524
ID_0782_21	2021	Blood or catheter tip	Mogi das Cruzes, SP, Brazil	MDR	498	O1	8775	PRJNA956532	SAMN34218525
ID_0802_21	2021	Tracheal secretion	Mogi das Cruzes, SP, Brazil	MDR	4085	O11	8511	PRJNA956532	SAMN34218526	new ST
ID_0947_21	2021	Tracheal secretion	São Paulo, SP, Brazil	MDR	313	O1	8776	PRJNA956532	SAMN34218527
ID_0986_21	2021	Blood or catheter tip	São Paulo, SP, Brazil	MDR	598	O9	8777	PRJNA956532	SAMN34218528
ID_1004_21	2021	Tracheal secretion	São Paulo, SP, Brazil	MDR	207	O1	8778	PRJNA956532	SAMN34218529
ID_1026_21	2021	Tracheal secretion	São Paulo, SP, Brazil	MDR	316	O11	8779	PRJNA956532	SAMN34218530
ID_1032_21	2021	Bronchoalveolar lavage	São Paulo, SP, Brazil	MDR	4072	O3	8780	PRJNA956532	SAMN34218531
ID_1054_21	2021	Urine	São Paulo, SP, Brazil	MDR	277	O5	8781	PRJNA956532	SAMN34218532
ID_1063_21	2021	Urine	São Paulo, SP, Brazil	MDR	598	O9	8782	PRJNA956532	SAMN34218533
ID_1068_21	2021	Blood or catheter tip	São Paulo, SP, Brazil	MDR	3267	O6	8783	PRJNA956532	SAMN34218534
ID_1070_21	2021	Blood or catheter tip	São Paulo, SP, Brazil	XDR	235	O11	8784	PRJNA956532	SAMN34218535
ID_1091_21	2021	Tracheal secretion	São Paulo, SP, Brazil	MDR	1290	O9	8785	PRJNA956532	SAMN34218536
ID_1097_21	2021	Tracheal secretion	Sao Caetano do Sul, SP, Brazil	XDR	235	O11	8786	PRJNA956532	SAMN34218537
ID_1103_21	2021	Infected wound	Belem, PA, Brazil	MDR	1129	O6	8787	PRJNA956532	SAMN34218538
ID_1136_21	2021	Tracheal secretion	Belem, PA, Brazil	MDR	4115	O11	8563	PRJNA956532	SAMN34218539	new ST
ID_1138_21	2021	Tracheal secretion	Belem, PA, Brazil	MDR	875	O6	8788	PRJNA956532	SAMN34218540
ID_1155_21	2021	Infected wound	Belem, PA, Brazil	Susceptible	875	O6	8789	PRJNA956532	SAMN34218541
ID_1160_21	2021	Surveillance swabs	Redencao, PA, Brazil	MDR	235	O11	8790	PRJNA956532	SAMN34218542
ID_1162_21	2021	Other	Taubate, SP, Brazil	MDR	234	O4	8791	PRJNA956532	SAMN34218543
ID_1179_21	2021	Blood or catheter tip	São Paulo, SP, Brazil	Susceptible	389	O4	8792	PRJNA956532	SAMN34218544
ID_1195_21	2021	Blood or catheter tip	São Paulo, SP, Brazil	Susceptible	389	O4	8793	PRJNA956532	SAMN34218545
ID_1197_21	2021	Blood or catheter tip	São Paulo, SP, Brazil	MDR	282	O6	8794	PRJNA956532	SAMN34218546
ID_1214_21	2021	Tracheal secretion	Taubate, SP, Brazil	MDR	644	O11	8795	PRJNA956532	SAMN34218547
ID_1257_21	2021	Tracheal secretion	São Paulo, SP, Brazil	Susceptible	179	O6	8796	PRJNA956532	SAMN34218548
ID_1262_21	2021	Tracheal secretion	Taubate, SP, Brazil	MDR	1086	O7	8797	PRJNA956532	SAMN34218549
ID_1292_21	2021	Tracheal secretion	São Paulo, SP, Brazil	MDR	446	O11	8798	PRJNA956532	SAMN34218550
ID_1300_21	2021	Infected wound	São Paulo, SP, Brazil	Susceptible	2375	O1	8799	PRJNA956532	SAMN34218551
ID_1318_21	2021	Blood or catheter tip	São Paulo, SP, Brazil	MDR	1212	O11	8800	PRJNA956532	SAMN34218552
ID_1323_21	2021	Blood or catheter tip	Guarulhos, SP, Brazil	Susceptible	973	O11	8801	PRJNA956532	SAMN34218553
ID_1326_21	2021	Tracheal secretion	São Paulo, SP, Brazil	MDR	1122	O11	8802	PRJNA956532	SAMN34218554
ID_1374_21	2021	Tracheal secretion	Taubate, SP, Brazil	MDR	3214	O5	8803	PRJNA956532	SAMN34218555
ID_1375_21	2021	Cerebrospinal fluid	Mogi Guacu, SP, Brazil	MDR	274	O3	8804	PRJNA956532	SAMN34218556
